# Supplementary material for: Molecular Cloning, Characterization, and Application of a Novel Multifunctional Isoamylase (MIsA) from Myxococcus sp. Strain V11
Source: Foods. 2024 Oct 30;13(21):3481. doi: 10.3390/foods13213481 (PMC11544908; doi:10.3390/foods13213481)
Supplement: Supplementary file 1 [file foods-13-03481-s001.zip]

Archive with 6 entries (6 files):
- Fig. S1.pdf
- Fig.S2.pdf
- Secondary structure analysis of MIsA.pdf
- Standard Curves for G1ú¿aú⌐íóG2ú¿bú⌐íóG3ú¿cú⌐íóG4ú¿dú⌐.tif.pdf
- Table S1.pdf
- Table S2.pdf
